# Supplementary material for: The role of TEAD4 in trophectoderm commitment and development is not conserved in non-rodent mammals
Source: Development. 2024 Sep 24;151(20):dev202993. doi: 10.1242/dev.202993 (PMC11463960; doi:10.1242/dev.202993)
Supplement: Table S1. Differentially expressed genes for the comparison of WT vs. TEAD4 KO D8 blastocysts at an adjusted p value <0.05 and a shrunken fold change >2. [file develop-151-202993-TableS1.xls]

## Sheet: DEGs_without_TE4
Gene	shrunken log2FoldChange
EHF	10.1043
CNGB3	9.79405
SPAM1	8.55348
LRRC43	8.42527
ADCY6	8.2201
TSPAN19	7.51034
TNFAIP8L3	6.89678
SLC10A4	6.72247
SLC27A2	6.56692
NUP210	4.69752
PARP3	4.65105
AFAP1L1	3.96811
HAVCR1	3.87355
ROR1	3.77733
CGA	3.71822
STC2	3.62478
SIX3	3.62114
ACTA2	3.61039
SLCO2A1	3.47527
CALB1	3.29873
SERPINF2	3.23054
ENSBTAG00000023563	3.00105
PDE4D	2.97473
DLL1	2.95156
ENPP3	2.81416
CCL22	2.75882
PKD2L1	2.65613
CYP1A1	2.63029
CERS3	2.45377
ENSBTAG00000055111	2.40152
SLC44A1	2.23759
PHLDA1	2.19752
ENSBTAG00000054936	2.10189
DUSP6	2.06769
TMEM45A	2.02054
SLC35F1	1.95807
CYP3A74	1.90584
DAPP1	1.83311
ZNF160	1.83266
ENSBTAG00000027204	1.79429
HAVCR2	1.66881
GCA	1.66655
IRF2BP1	1.65051
AASS	1.62945
FADS1	1.59884
GBE1	1.38
RTP3	-1.54034
H2BC9	-1.6106
MYH7	-1.66035
ARSD	-1.692
ENSBTAG00000051483	-1.84154
TRIM63	-1.91421
CCL26	-1.92015
CCNA1	-2.04259
IL6	-2.09831
EIF3M	-2.18884
H1-12	-2.48172
H2AC18	-2.82923
H2BC5	-2.90554
H3C2	-3.42464
H2BC12	-3.56233
H2AC6	-3.83176
H1-2	-3.97645
H2BC11	-4.04294
